# Supplementary material for: Lysophosphatidic Acid Receptor 5 (LPA5) Knockout Ameliorates the Neuroinflammatory Response In Vivo and Modifies the Inflammatory and Metabolic Landscape of Primary Microglia In Vitro
Source: Cells. 2022 Mar 22;11(7):1071. doi: 10.3390/cells11071071 (PMC8998093; doi:10.3390/cells11071071)
Supplement: Supplementary file 1 [file cells-11-01071-s001.zip]

Archive with 1 entries (1 files):
- cells-1632817-supplementary.pdf
